# Supplementary material for: Nanofiber embedded bioinspired strong wet friction surface
Source: Sci Adv. 2023 Oct 12;9(41):eadi4843. doi: 10.1126/sciadv.adi4843 (PMC10569708; doi:10.1126/sciadv.adi4843)
Supplement: Supplementary file 2 — Movies S1 to S5 [file sciadv.adi4843_movies_s1_to_s5.zip]

Archive with 5 entries (5 files):
- adi4843_Movie_S1.mp4
- adi4843_Movie_S2.mp4
- adi4843_Movie_S3.mp4
- adi4843_Movie_S4.mp4
- adi4843_Movie_S5.mp4
